# Supplementary material for: TRPV2-spike protein interaction mediates the entry of SARS-CoV-2 into macrophages in febrile conditions
Source: Theranostics. 2021 May 25;11(15):7379–90. doi: 10.7150/thno.58781 (PMC8210595; doi:10.7150/thno.58781)
Supplement: Supplementary file 2 — Supplementary tables. [file thnov11p7379s2.xlsx]

## Sheet: Fig3A
Sample Name	Name	F532 Median	F532 Mean	B532 Median	B532 Mean	B532 SD	F532 Median - B532 Median	SNR 532
37 ℃ - V1	IFN-alpha	75	80	52	59	30	23	0.7
37 ℃ - V2	IFN-alpha	77	79	53	60	25	24	0.74
37 ℃ - V3	IFN-alpha	75	81	52	56	26	26	0.71
37 ℃ - S1	IFN-alpha	116	109	53	60	42	61	1.167
37 ℃ - S2	IFN-alpha	114	110	52	58	45	62	1.345
37 ℃ - S3	IFN-alpha	117	109	53	60	42	61	1.357
39.5 ℃ - V1	IFN-alpha	70	77	53	60	31	17	0.548
39.5 ℃ - V2	IFN-alpha	65	75	57	59	32	15	0.645
39.5 ℃ - V3	IFN-alpha	68	73	52	59	32	18	0.623
39.5 ℃ - S1	IFN-alpha	439	845	52	58	24	387	32.792
39.5 ℃ - S2	IFN-alpha	442	834	55	61	22	383	32.125
39.5 ℃ - S3	IFN-alpha	432	846	52	57	25	385	32.712
37 ℃ - V1	INF-gamma	77	79	53	60	25	24	0.76
37 ℃ - V2	INF-gamma	78	78	54	59	25	23	0.74
37 ℃ - V3	INF-gamma	77	81	50	58	25	28	0.75
37 ℃ - S1	INF-gamma	122	115	54	62	27	69	1.963
37 ℃ - S2	INF-gamma	121	115	54	64	27	69	1.893
37 ℃ - S3	INF-gamma	120	114	52	61	28	68	1.992
39.5 ℃ - V1	INF-gamma	71	78	53	60	26	18	0.692
39.5 ℃ - V2	INF-gamma	70	76	53	61	27	19	0.689
39.5 ℃ - V3	INF-gamma	71	77	54	61	28	18	0.691
39.5 ℃ - S1	INF-gamma	436	666	53	60	27	383	22.444
39.5 ℃ - S2	INF-gamma	442	667	54	59	28	382	22.415
39.5 ℃ - S3	INF-gamma	443	648	50	58	26	380	22.312
37 ℃ - V1	IL-13	78	80	53	61	51	25	0.373
37 ℃ - V2	IL-13	78	81	52	59	48	26	0.387
37 ℃ - V3	IL-13	77	80	51	60	50	26	0.401
37 ℃ - S1	IL-13	118	111	55	62	27	63	1.815
37 ℃ - S2	IL-13	114	110	56	61	26	64	1.803
37 ℃ - S3	IL-13	115	109	53	60	27	63	1.811
39.5 ℃ - V1	IL-13	71	78	53	63	42	18	0.357
39.5 ℃ - V2	IL-13	70	77	54	61	41	17	0.362
39.5 ℃ - V3	IL-13	70	77	54	62	40	18	0.358
39.5 ℃ - S1	IL-13	632	1084	54	61	25	578	40.92
39.5 ℃ - S2	IL-13	642	1082	52	60	24	577	41.24
39.5 ℃ - S3	IL-13	622	1079	55	63	25	582	40.24
37 ℃ - V1	IL-1α	77	79	54	63	52	23	0.423
37 ℃ - V2	IL-1α	76	80	54	71	53	24	0.412
37 ℃ - V3	IL-1α	77	75	53	70	47	21	0.402
37 ℃ - S1	IL-1α	124	116	55	62	29	69	1.862
37 ℃ - S2	IL-1α	123	117	56	60	30	68	1.863
37 ℃ - S3	IL-1α	123	115	58	61	30	68	1.923
39.5 ℃ - V1	IL-1α	72	85	55	65	48	17	0.417
39.5 ℃ - V2	IL-1α	73	85	56	61	50	20	0.402
39.5 ℃ - V3	IL-1α	73	83	55	59	51	20	0.412
39.5 ℃ - S1	IL-1α	545	976	52	61	32	493	28.594
39.5 ℃ - S2	IL-1α	534	998	51	60	34	501	28.588
39.5 ℃ - S3	IL-1α	556	648	50	58	26	380	22.312

## Sheet: Fig3B
Sample Name	Name	F532 Median	F532 Mean	B532 Median	B532 Mean	B532 SD	F532 Median - B532 Median	SNR 532
37 ℃ - V1	TNF-alpha	72	76	52	57	21	20	0.905
37 ℃ - V2	TNF-alpha	70	77	53	58	24	17	0.911
37 ℃ - V3	TNF-alpha	71	74	50	55	20	21	0.901
37 ℃ - S1	TNF-alpha	110	111	53	61	34	57	1.471
37 ℃ - S2	TNF-alpha	111	109	51	63	35	55	1.398
37 ℃ - S3	TNF-alpha	110	115	49	66	38	59	1.391
39.5 ℃ - V1	TNF-alpha	70	80	53	60	27	22	0.834
39.5 ℃ - V2	TNF-alpha	68	81	55	61	28	24	0.817
39.5 ℃ - V3	TNF-alpha	69	82	54	62	27	24	0.803
39.5 ℃ - S1	TNF-alpha	627	889	53	62	35	574	23.629
39.5 ℃ - S2	TNF-alpha	622	893	55	63	39	558	23.187
39.5 ℃ - S3	TNF-alpha	664	901	52	66	34	548	22.712
37 ℃ - V1	IL-10	73	75	52	58	26	21	0.654
37 ℃ - V2	IL-10	74	77	50	55	28	20	0.662
37 ℃ - V3	IL-10	77	78	48	58	27	20	0.617
37 ℃ - S1	IL-10	116	112	53	59	36	43	1.072
37 ℃ - S2	IL-10	115	120	58	60	34	36	1.058
37 ℃ - S3	IL-10	115	119	55	61	38	36	1.042
39.5 ℃ - V1	IL-10	72	79	54	61	26	18	0.692
39.5 ℃ - V2	IL-10	71	80	55	60	24	16	0.634
39.5 ℃ - V3	IL-10	71	77	54	61	28	18	0.691
39.5 ℃ - S1	IL-10	660	894	54	63	33	606	25.182
39.5 ℃ - S2	IL-10	648	901	55	64	31	611	26.234
39.5 ℃ - S3	IL-10	666	887	50	61	32	609	26.123
37 ℃ - V1	IL-18	75	79	53	58	24	22	0.875
37 ℃ - V2	IL-18	77	80	54	59	24	21	0.823
37 ℃ - V3	IL-18	76	80	55	58	24	20	0.812
37 ℃ - S1	IL-18	115	110	53	60	28	62	1.786
37 ℃ - S2	IL-18	112	109	52	62	26	60	1.812
37 ℃ - S3	IL-18	115	107	58	61	28	60	1.632
39.5 ℃ - V1	IL-18	71	80	53	61	28	18	0.679
39.5 ℃ - V2	IL-18	70	81	55	64	24	19	0.692
39.5 ℃ - V3	IL-18	66	75	50	58	21	18	0.619
39.5 ℃ - S1	IL-18	673	875	55	62	48	618	16.938
39.5 ℃ - S2	IL-18	672	839	53	61	44	602	15.822
39.5 ℃ - S3	IL-18	667	823	50	58	42	611	15.782
37 ℃ - V1	IL-2	75	76	53	57	19	22	1.111
37 ℃ - V2	IL-2	77	73	55	60	21	23	1.021
37 ℃ - V3	IL-2	78	60	50	62	20	24	1.156
37 ℃ - S1	IL-2	120	115	53	62	37	67	1.432
37 ℃ - S2	IL-2	118	115	60	61	38	69	1.501
37 ℃ - S3	IL-2	114	105	50	58	40	66	1.394
39.5 ℃ - V1	IL-2	71	78	53	61	28	18	0.607
39.5 ℃ - V2	IL-2	70	77	50	60	30	17	0.611
39.5 ℃ - V3	IL-2	65	72	48	57	29	18	0.609
39.5 ℃ - S1	IL-2	738	826	54	61	25	684	30.6
39.5 ℃ - S2	IL-2	778	824	51	58	24	688	29.76
39.5 ℃ - S3	IL-2	783	811	47	58	22	623	28.23

## Sheet: Fig3C
Sample Name	Name	F532 Median	F532 Mean	B532 Median	B532 Mean	B532 SD	F532 Median - B532 Median	SNR 532
37 ℃ - V1	IL-4	74	72	49	57	134	25	0.112
37 ℃ - V2	IL-4	77	70	51	55	128	26	0.117
37 ℃ - V3	IL-4	73	70	55	58	119	21	0.109
37 ℃ - S1	IL-4	118	106	51	56	23	67	2.174
37 ℃ - S2	IL-4	119	104	50	55	24	68	2.198
37 ℃ - S3	IL-4	117	104	50	55	21	66	2.091
39.5 ℃ - V1	IL-4	71	76	51	58	25	20	0.223
39.5 ℃ - V2	IL-4	70	69	50	51	21	19	0.123
39.5 ℃ - V3	IL-4	70	66	48	50	23	18	0.219
39.5 ℃ - S1	IL-4	815	920	53	63	61	762	14.049
39.5 ℃ - S2	IL-4	802	911	50	61	60	712	14.123
39.5 ℃ - S3	IL-4	786	901	49	60	58	723	14.224
37 ℃ - V1	IL-17A	72	72	50	54	26	22	0.692
37 ℃ - V2	IL-17A	70	70	50	50	22	21	0.701
37 ℃ - V3	IL-17A	72	69	55	53	28	20	0.699
37 ℃ - S1	IL-17A	117	109	51	63	32	50	1.126
37 ℃ - S2	IL-17A	110	104	50	66	34	55	1272
37 ℃ - S3	IL-17A	112	110	55	63	31	53	1.398
39.5 ℃ - V1	IL-17A	75	79	51	58	27	24	0.778
39.5 ℃ - V2	IL-17A	77	80	50	55	28	25	0.773
39.5 ℃ - V3	IL-17A	70	81	50	57	26	22	0.703
39.5 ℃ - S1	IL-17A	886	1078	53	61	39	833	26.077
39.5 ℃ - S2	IL-17A	882	1051	50	59	38	812	26.114
39.5 ℃ - S3	IL-17A	829	1023	48	58	36	780	26.312
37 ℃ - V1	MCP-1	74	73	50	54	18	24	1.056
37 ℃ - V2	MCP-1	77	73	51	55	20	23	1.102
37 ℃ - V3	MCP-1	72	77	50	52	17	23	1.111
37 ℃ - S1	MCP-1	72	77	52	58	14	27	1.058
37 ℃ - S2	MCP-1	111	107	51	55	24	58	2.091
37 ℃ - S3	MCP-1	77	78	50	61	19	28	1.324
39.5 ℃ - V1	MCP-1	72	79	51	56	24	21	0.958
39.5 ℃ - V2	MCP-1	70	71	50	55	18	20	1.11
39.5 ℃ - V3	MCP-1	70	77	54	62	10	18	1.092
39.5 ℃ - S1	MCP-1	737	980	54	62	30	683	30.6
39.5 ℃ - S2	MCP-1	721	928	50	58	28	662	29.34
39.5 ℃ - S3	MCP-1	709	911	48	53	26	628	27.38
37 ℃ - V1	IL-15	77	77	49	57	22	28	1.092
37 ℃ - V2	IL-15	73	78	50	55	28	30	1.123
37 ℃ - V3	IL-15	78	80	51	58	23	29	1.023
37 ℃ - S1	IL-15	114	109	50	56	27	64	1.963
37 ℃ - S2	IL-15	76	80	50	68	29	30	1.125
37 ℃ - S3	IL-15	77	80	51	55	30	27	1.342
39.5 ℃ - V1	IL-15	71	79	51	57	23	20	0.957
39.5 ℃ - V2	IL-15	70	79	55	51	31	29	1.093
39.5 ℃ - V3	IL-15	71	80	52	55	29	31	1.123
39.5 ℃ - S1	IL-15	759	1013	53	61	25	706	38.08
39.5 ℃ - S2	IL-15	734	1011	58	60	28	687	37.212
39.5 ℃ - S3	IL-15	711	987	53	58	26	667	37.143

## Sheet: Fig4C
Sample Name	Name	F532 Median	F532 Mean	B532 Median	B532 Mean	B532 SD	F532 Median - B532 Median	SNR 532
NC - V1	IFN-alpha	79	67	35	40	66	29	0.435
NC - V2	IFN-alpha	78	78	34	41	71	30	0.512
NC - V3	IFN-alpha	77	80	33	37	70	31	0.509
NC - S1	IFN-alpha	123	201	33	36	20	11	9.3423
NC - S2	IFN-alpha	132	198	31	33	27	8	9.877
NC - S3	IFN-alpha	166	212	30	33	27	12	10.231
ShTRPV2 - S1	IFN-alpha	67	73	36	43	20	30	1.612
ShTRPV2 - S2	IFN-alpha	66	70	34	48	18	31	1.781
ShTRPV2 - S3	IFN-alpha	66	71	35	50	19	30	1.783
ShTRPV2 - V1	IFN-alpha	63	66	37	43	66	26	0.348
ShTRPV2 - V2	IFN-alpha	65	70	38	44	68	28	0.402
ShTRPV2 - V3	IFN-alpha	66	72	40	38	70	30	0.398
NC - V1	INF-gamma	73	75	35	41	49	38	0.694
NC - V2	INF-gamma	73	77	40	40	48	42	0.701
NC - V3	INF-gamma	72	72	41	39	48	42	0.718
NC - S1	INF-gamma	155	214	35	39	17	120	10.294
NC - S2	INF-gamma	156	229	40	39	20	119	10.193
NC - S3	INF-gamma	166	201	41	40	21	111	10.187
ShTRPV2 - S1	INF-gamma	75	75	36	50	51	39	0.702
ShTRPV2 - S2	INF-gamma	142	187	39	38	23	89	4.212
ShTRPV2 - S3	INF-gamma	139	177	37	38	29	76	3.982
ShTRPV2 - V1	INF-gamma	63	66	37	43	66	26	0.348
ShTRPV2 - V2	INF-gamma	66	60	40	79	63	28	0.893
ShTRPV2 - V3	INF-gamma	64	79	52	81	63	30	0.713
NC - V1	IL-13	72	74	33	39	72	39	0.486
NC - V2	IL-13	72	77	35	41	74	38	0.501
NC - V3	IL-13	77	76	39	40	70	39	0.499
NC - S1	IL-13	64	123	34	39	29	30	2.897
NC - S2	IL-13	64	129	35	41	32	31	2.674
NC - S3	IL-13	66	119	35	40	39	32	2.552
ShTRPV2 - S1	IL-13	69	70	36	45	79	33	0.534
ShTRPV2 - S2	IL-13	70	68	40	44	73	32	0.498
ShTRPV2 - S3	IL-13	70	77	54	62	40	18	0.358
ShTRPV2 - V1	IL-13	68	73	39	44	71	29	0.653
ShTRPV2 - V2	IL-13	75	70	40	48	72	31	0.612
ShTRPV2 - V3	IL-13	69	77	55	63	59	31	0.782
NC - V1	IL-1α	72	75	33	38	23	39	1.609
NC - V2	IL-1α	70	77	32	40	29	37	1.552
NC - V3	IL-1α	69	70	32	38	30	34	1.602
NC - S1	IL-1α	147	246	34	38	21	113	9.905
NC - S2	IL-1α	146	238	31	38	20	131	9.873
NC - S3	IL-1α	153	223	30	37	20	112	9.783
ShTRPV2 - S1	IL-1α	72	75	43	51	24	39	1.521
ShTRPV2 - S2	IL-1α	71	73	41	39	21	34	1.429
ShTRPV2 - S3	IL-1α	73	83	55	44	21	34	1.452
ShTRPV2 - V1	IL-1α	79	87	41	47	26	38	1.538
ShTRPV2 - V2	IL-1α	81	80	42	44	29	41	1.423
ShTRPV2 - V3	IL-1α	86	78	40	39	31	42	1.502

## Sheet: Fig4D
Sample Name	Name	F532 Median	F532 Mean	B532 Median	B532 Mean	B532 SD	F532 Median - B532 Median	SNR 532
NC - V1	TNF-alpha	85	88	41	50	42	44	0.905
NC - V2	TNF-alpha	86	88	40	48	40	43	1.012
NC - V3	TNF-alpha	87	84	40	52	42	44	1.011
NC - S1	TNF-alpha	130	245	39	46	25	91	7.96
NC - S2	TNF-alpha	117	218	41	44	20	94	8.01
NC - S3	TNF-alpha	115	231	42	44	25	90	8.112
ShTRPV2 - S1	TNF-alpha	74	81	39	46	131	35	0.423
ShTRPV2 - S2	TNF-alpha	72	80	40	44	130	35	0.412
ShTRPV2 - S3	TNF-alpha	77	81	42	39	130	41	0.445
ShTRPV2 - V1	TNF-alpha	87	116	39	46	35	48	2
ShTRPV2 - V2	TNF-alpha	88	114	40	44	30	41	2.11
ShTRPV2 - V3	TNF-alpha	84	120	42	39	37	44	2.19
NC - V1	IL-10	75	90	42	54	129	33	0.279
NC - V2	IL-10	73	90	44	51	139	31	0.345
NC - V3	IL-10	77	89	49	50	138	38	0.401
NC - S1	IL-10	158	259	39	45	23	119	9.304
NC - S2	IL-10	138	228	34	34	28	120	9.134
NC - S3	IL-10	144	247	39	49	28	119	9.116
ShTRPV2 - S1	IL-10	99	225	38	47	77	81	4.013
ShTRPV2 - S2	IL-10	98	239	38	44	87	87	4.123
ShTRPV2 - S3	IL-10	101	242	40	39	78	80	4.198
ShTRPV2 - V1	IL-10	66	66	41	50	32	25	0.5
ShTRPV2 - V2	IL-10	63	67	42	44	39	29	0.582
ShTRPV2 - V3	IL-10	68	50	49	46	78	32	0.342
NC - V1	IL-18	86	89	47	54	27	39	1.296
NC - V2	IL-18	88	89	47	51	30	33	1.211
NC - V3	IL-18	84	90	51	49	33	37	1.209
NC - S1	IL-18	136	249	42	50	36	94	5.528
NC - S2	IL-18	138	252	44	52	30	98	5.236
NC - S3	IL-18	138	244	4149	51	39	94	5.092
ShTRPV2 - S1	IL-18	68	123	38	47	54	30	2.12
ShTRPV2 - S2	IL-18	67	115	40	49	52	39	2.03
ShTRPV2 - S3	IL-18	69	115	41	40	58	33	2.004
ShTRPV2 - V1	IL-18	87	88	38	45	41	72	2.024
ShTRPV2 - V2	IL-18	87	98	43	42	44	39	1.423
ShTRPV2 - V3	IL-18	84	88	40	41	38	41	1.552
NC - V1	IL-2	67	68	38	44	23	29	1.043
NC - V2	IL-2	66	79	34	51	23	29	1.139
NC - V3	IL-2	66	80	42	50	21	23	1.113
NC - S1	IL-2	217	216	39	45	35	178	4.886
NC - S2	IL-2	221	209	39	41	39	180	5.021
NC - S3	IL-2	219	214	35	44	38	193	5.109
ShTRPV2 - S1	IL-2	87	107	46	54	26	41	2.038
ShTRPV2 - S2	IL-2	88	108	50	55	28	40	2.113
ShTRPV2 - S3	IL-2	83	101	55	50	30	41	2.009
ShTRPV2 - V1	IL-2	67	66	40	42	23	30	1.002
ShTRPV2 - V2	IL-2	66	71	40	39	25	41	1.095
ShTRPV2 - V3	IL-2	60	70	44	39	26	41	1.112

## Sheet: Fig4E
Sample Name	Name	F532 Median	F532 Mean	B532 Median	B532 Mean	B532 SD	F532 Median - B532 Median	SNR 532
NC - V1	IL-4	92	95	46	53	32	46	1.313
NC - V2	IL-4	90	92	44	52	39	47	1.342
NC - V3	IL-4	91	90	44	52	40	44	1.342
NC - S1	IL-4	159	343	45	53	36	114	8.056
NC - S2	IL-4	157	333	40	51	39	120	8.192
NC - S3	IL-4	155	389	49	53	30	112	8.091
ShTRPV2 - S1	IL-4	87	102	43	44	38	42	2.091
ShTRPV2 - S2	IL-4	101	143	49	52	38	60	3.982
ShTRPV2 - S3	IL-4	81	105	40	41	36	40	2.112
ShTRPV2 - V1	IL-4	76	78	46	55	32	30	0.719
ShTRPV2 - V2	IL-4	94	99	53	59	34	45	1.092
ShTRPV2 - V3	IL-4	96	101	55	62	34	39	1.034
NC - V1	IL-17A	93	95	47	55	50	46	0.8
NC - V2	IL-17A	90	96	50	55	51	48	0.812
NC - V3	IL-17A	91	94	45	45	50	44	0.789
NC - S1	IL-17A	209	264	46	54	34	163	6.176
NC - S2	IL-17A	211	217	49	55	38	172	6.229
NC - S3	IL-17A	209	217	51	52	34	181	6.092
ShTRPV2 - S1	IL-17A	117	156	45	52	29	72	3.586
ShTRPV2 - S2	IL-17A	109	143	40	51	28	66	3.214
ShTRPV2 - S3	IL-17A	112	149	47	50	28	63	3.111
ShTRPV2 - V1	IL-17A	80	80	45	53	31	35	0.871
ShTRPV2 - V2	IL-17A	81	78	44	52	30	38	0.912
ShTRPV2 - V3	IL-17A	80	77	49	53	39	37	0.874
NC - V1	MCP-1	78	83	46	52	27	32	1.148
NC - V2	MCP-1	82	82	50	51	31	34	1.155
NC - V3	MCP-1	80	84	52	49	31	30	1.209
NC - S1	MCP-1	278	376	44	49	22	234	14.864
NC - S2	MCP-1	278	331	42	44	29	210	14.332
NC - S3	MCP-1	266	348	41	46	21	218	13.982
ShTRPV2 - S1	MCP-1	104	140	44	51	25	60	3.56
ShTRPV2 - S2	MCP-1	101	142	44	58	28	66	3.14
ShTRPV2 - S3	MCP-1	98	144	48	57	31	67	3.091
ShTRPV2 - V1	MCP-1	80	81	44	52	27	43	1.242
ShTRPV2 - V2	MCP-1	79	80	42	49	29	40	1.342
ShTRPV2 - V3	MCP-1	84	83	42	50	31	48	1.145
NC - V1	IL-15	88	92	44	50	22	44	1.909
NC - V2	IL-15	89	90	49	55	29	49	2.011
NC - V3	IL-15	86	91	47	53	29	42	1.983
NC - S1	IL-15	287	427	44	51	27	243	13.926
NC - S2	IL-15	288	424	47	53	29	248	13.872
NC - S3	IL-15	276	422	40	50	28	244	13.183
ShTRPV2 - S1	IL-15	193	245	45	52	28	144	6.332
ShTRPV2 - S2	IL-15	191	213	49	57	21	141	6.382
ShTRPV2 - S3	IL-15	94	111	44	52	29	43	1.981
ShTRPV2 - V1	IL-15	88	80	45	56	29	43	2.091
ShTRPV2 - V2	IL-15	83	81	44	53	30	41	2.115
ShTRPV2 - V3	IL-15	80	79	43	57	31	40	2.144

## Sheet: Fig5A
Sample Name	Name	F532 Median	F532 Mean	B532 Median	B532 Mean	B532 SD	F532 Median - B532 Median	SNR 532
DMSO - V1	IFN-alpha	84	96	46	55	39	38	1.314
DMSO - V2	IFN-alpha	84	90	44	50	30	31	1.381
DMSO - V3	IFN-alpha	85	91	42	53	30	38	1.398
DMSO - S1	IFN-alpha	155	249	44	53	29	111	6.759
DMSO - S2	IFN-alpha	154	229	48	57	39	129	6.821
DMSO - S3	IFN-alpha	151	259	48	58	30	139	6.901
SKF - S1	IFN-alpha	80	83	43	51	26	41	2.231
SKF - S2	IFN-alpha	83	111	41	55	28	38	2.115
SKF - S3	IFN-alpha	89	120	40	48	24	39	2.146
SKF - V1	IFN-alpha	76	80	41	49	27	35	1.148
SKF - V2	IFN-alpha	76	81	40	41	29	38	1.208
SKF - V3	IFN-alpha	88	83	38	48	28	36	1.214
DMSO - V1	INF-gamma	79	93	48	58	34	31	1.029
DMSO - V2	INF-gamma	80	93	44	57	34	30	1.112
DMSO - V3	INF-gamma	81	92	47	60	33	28	1.145
DMSO - S1	INF-gamma	164	266	44	46	35	194	7.759
DMSO - S2	INF-gamma	166	261	40	47	37	199	7.789
DMSO - S3	INF-gamma	165	258	38	46	33	201	7.661
SKF - S1	INF-gamma	74	81	40	44	24	30	1.566
SKF - S2	INF-gamma	72	85	41	47	24	31	1.583
SKF - S3	INF-gamma	71	80	37	48	22	30	1.583
SKF - V1	INF-gamma	72	77	42	51	34	30	0.765
SKF - V2	INF-gamma	79	99	48	60	33	30	1.099
SKF - V3	INF-gamma	80	90	49	66	31	28	1.012
DMSO - V1	IL-13	71	76	41	47	23	30	1.261
DMSO - V2	IL-13	70	69	42	50	24	31	1.098
DMSO - V3	IL-13	70	66	40	48	22	34	1.009
DMSO - S1	IL-13	137	212	43	50	27	94	6
DMSO - S2	IL-13	144	209	51	53	28	98	6.112
DMSO - S3	IL-13	136	209	44	52	28	99	6.093
SKF - S1	IL-13	76	83	46	55	37	30	0.757
SKF - S2	IL-13	77	83	48	51	40	31	0.788
SKF - S3	IL-13	72	85	50	50	38	28	0.801
SKF - V1	IL-13	71	74	42	49	28	29	0.893
SKF - V2	IL-13	70	77	40	51	30	30	0.902
SKF - V3	IL-13	77	70	42	50	31	33	0.911
DMSO - V1	IL-1α	78	87	42	49	25	36	1.52
DMSO - V2	IL-1α	75	82	40	50	25	33	1.55
DMSO - V3	IL-1α	77	80	39	42	20	30	1.45
DMSO - S1	IL-1α	119	188	44	53	31	75	4.355
DMSO - S2	IL-1α	120	184	50	51	30	77	4.114
DMSO - S3	IL-1α	119	201	51	50	29	76	4.531
SKF - S1	IL-1α	87	92	48	55	34	39	1.088
SKF - S2	IL-1α	88	90	50	52	33	40	1.012
SKF - S3	IL-1α	90	91	48	55	31	40	1.012
SKF - V1	IL-1α	73	75	41	47	27	32	1.037
SKF - V2	IL-1α	73	74	40	50	28	34	1.014
SKF - V3	IL-1α	77	74	38	51	30	33	1.022

## Sheet: Fig5B
Sample Name	Name	F532 Median	F532 Mean	B532 Median	B532 Mean	B532 SD	F532 Median - B532 Median	SNR 532
DMSO - V1	TNF-alpha	83	87	43	51	37	40	0.973
DMSO - V2	TNF-alpha	80	88	40	50	39	41	0.992
DMSO - V3	TNF-alpha	84	90	41	49	40	38	1.012
DMSO - S1	TNF-alpha	208	364	45	53	31	163	10.032
DMSO - S2	TNF-alpha	201	367	44	50	30	170	10.014
DMSO - S3	TNF-alpha	205	377	40	51	29	164	9.983
SKF - S1	TNF-alpha	89	97	43	52	30	46	1.532
SKF - S2	TNF-alpha	88	100	42	53	30	47	1.512
SKF - S3	TNF-alpha	80	101	38	50	28	44	1.489
SKF - V1	TNF-alpha	71	77	41	51	43	30	0.605
SKF - V2	TNF-alpha	70	72	40	50	39	31	0.623
SKF - V3	TNF-alpha	72	65	38	49	44	34	0.712
DMSO - V1	IL-10	88	92	48	57	32	40	1.094
DMSO - V2	IL-10	80	93	50	55	30	41	1.019
DMSO - V3	IL-10	81	99	52	53	31	39	1.112
DMSO - S1	IL-10	228	378	45	54	31	183	10.452
DMSO - S2	IL-10	230	399	45	55	30	187	10.123
DMSO - S3	IL-10	233	398	40	50	28	190	10.294
SKF - S1	IL-10	83	89	43	51	28	40	1.357
SKF - S2	IL-10	80	90	44	52	30	38	1.401
SKF - S3	IL-10	78	92	40	49	27	41	1.331
SKF - V1	IL-10	71	77	43	50	26	28	1.038
SKF - V2	IL-10	70	80	44	52	30	28	1.012
SKF - V3	IL-10	77	83	40	52	29	30	1.009
DMSO - V1	IL-18	73	74	45	51	26	28	0.885
DMSO - V2	IL-18	70	71	40	52	29	30	0.982
DMSO - V3	IL-18	77	70	42	51	30	28	0.992
DMSO - S1	IL-18	221	301	43	49	23	178	10.957
DMSO - S2	IL-18	229	319	49	50	29	181	10.114
DMSO - S3	IL-18	239	329	50	51	29	188	10.253
SKF - S1	IL-18	81	87	43	50	32	38	1.156
SKF - S2	IL-18	80	88	51	49	39	40	1.234
SKF - S3	IL-18	77	82	50	48	33	39	1.123
SKF - V1	IL-18	68	76	47	56	43	21	0.465
SKF - V2	IL-18	70	77	50	54	39	32	0.512
SKF - V3	IL-18	71	78	52	60	38	30	0.599
DMSO - V1	IL-2	81	84	45	54	35	36	0.857
DMSO - V2	IL-2	80	81	50	53	38	33	0.981
DMSO - V3	IL-2	77	84	51	49	38	37	0.991
DMSO - S1	IL-2	417	455	42	51	37	375	10.919
DMSO - S2	IL-2	428	447	49	50	39	388	11.023
DMSO - S3	IL-2	412	487	47	50	33	381	11.012
SKF - S1	IL-2	71	82	43	49	23	28	1.435
SKF - S2	IL-2	70	81	44	50	29	30	1.456
SKF - S3	IL-2	69	80	44	52	28	30	1.245
SKF - V1	IL-2	66	71	50	53	31	30	0.651
SKF - V2	IL-2	50	72	49	55	50	31	0.442
SKF - V3	IL-2	51	70	52	59	67	30	0.411

## Sheet: Fig5C
Sample Name	Name	F532 Median	F532 Mean	B532 Median	B532 Mean	B532 SD	F532 Median - B532 Median	SNR 532
DMSO-V1	IL-4	94	114	40	49	29	54	2.241
DMSO-V2	IL-4	93	109	39	50	31	55	2.219
DMSO-V3	IL-4	99	112	41	48	30	53	2.199
DMSO-S1	IL-4	187	242	39	47	34	148	5.735
DMSO-S2	IL-4	188	246	40	48	33	150	5.812
DMSO-S3	IL-4	178	223	42	50	38	165	5.912
SKF-S1	IL-4	66	69	39	47	30	27	0.733
SKF-S2	IL-4	66	70	40	49	31	30	0.812
SKF-S3	IL-4	70	76	39	50	27	31	0.799
SKF-V1	IL-4	64	66	39	45	28	25	0.75
SKF-V2	IL-4	66	61	40	44	24	28	0.801
SKF-V3	IL-4	67	60	39	41	24	29	0.812
DMSO-V1	IL-17A	79	82	40	47	25	39	1.4
DMSO-V2	IL-17A	80	77	41	49	28	40	1.56
DMSO-V3	IL-17A	81	78	39	40	31	38	1.34
DMSO-S1	IL-17A	170	243	39	53	99	151	3.919
DMSO-S2	IL-17A	172	223	40	50	101	159	4.012
DMSO-S3	IL-17A	188	245	35	48	111	161	4.114
SKF-S1	IL-17A	66	75	40	46	22	26	1.318
SKF-S2	IL-17A	60	77	41	47	23	26	1.283
SKF-S3	IL-17A	66	81	40	50	21	27	1.311
SKF-V1	IL-17A	64	66	39	46	29	25	0.69
SKF-V2	IL-17A	63	70	40	41	30	28	0.701
SKF-V3	IL-17A	70	67	36	38	32	22	0.812
DMSO-V1	MCP-1	78	86	40	46	23	38	1.739
DMSO-V2	MCP-1	70	88	41	42	29	37	1.882
DMSO-V3	MCP-1	73	74	36	40	30	41	1.812
DMSO-S1	MCP-1	171	209	40	46	25	131	6.52
DMSO-S2	MCP-1	170	211	38	50	28	134	6.421
DMSO-S3	MCP-1	168	214	39	44	29	128	6.422
SKF-S1	MCP-1	34	41	42	50	33	10	0.112
SKF-S2	MCP-1	34	42	39	51	38	8	0.098
SKF-S3	MCP-1	33	41	36	37	32	14	0.125
SKF-V1	MCP-1	72	74	42	50	30	41	1.701
SKF-V2	MCP-1	77	70	41	48	31	40	1.678
SKF-V3	MCP-1	70	69	39	51	29	41	1.711
DMSO-V1	IL-15	76	78	39	47	24	37	1.292
DMSO-V2	IL-15	70	80	40	49	25	41	1.312
DMSO-V3	IL-15	71	84	44	50	29	44	1.531
DMSO-S1	IL-15	181	223	42	55	30	134	6.124
DMSO-S2	IL-15	188	241	40	51	31	144	6.092
DMSO-S3	IL-15	178	244	39	50	29	151	6.123
SKF-S1	IL-15	82	90	45	53	29	45	1.983
SKF-S2	IL-15	88	91	50	51	30	47	2.012
SKF-S3	IL-15	81	91	41	52	31	47	2.145
SKF-V1	IL-15	69	72	44	53	39	25	0.487
SKF-V2	IL-15	68	70	42	50	33	24	0.501
SKF-V3	IL-15	70	71	40	54	38	25	0.492
